# Supplementary material for: A Combined Computational and Experimental Approach to Studying Tropomyosin Kinase Receptor B Binders for Potential Treatment of Neurodegenerative Diseases
Source: Molecules. 2024 Aug 23;29(17):3992. doi: 10.3390/molecules29173992 (PMC11396239; doi:10.3390/molecules29173992)
Supplement: Supplementary file 1 [file molecules-29-03992-s001.zip]

Archive with 1 entries (1 files):
- molecules-3110145-supplementary.pdf
